# Supplementary material for: Prevention of common mental disorders among women in the perinatal period: a critical mixed-methods review and meta-analysis
Source: Glob Ment Health (Camb). 2022 Mar 23;9:157–72. doi: 10.1017/gmh.2022.17 (PMC9806961; doi:10.1017/gmh.2022.17)
Supplement: Supplementary file 1 [file S2054425122000176sup.zip]

Archive with 2 entries (2 files):
- S2054425122000176sup001.docx
- S2054425122000176sup002.docx
